# Supplementary material for: Plasmalogens: Free Radical Reactivity and Identification of Trans Isomers Relevant to Biological Membranes
Source: Biomolecules. 2023 Apr 24;13(5):730. doi: 10.3390/biom13050730 (PMC10216421; doi:10.3390/biom13050730)
Supplement: Supplementary file 1 [file biomolecules-13-00730-s001.zip]

Archive with 1 entries (1 files):
- biomolecules-2319973-supplementary.pdf
